# Supplementary material for: Assessment of the Osseointegration of Pure-Phase β-Tricalcium Phosphate (β-TCP) Ceramic Cylinder Implants in Critical Segmental Radial Bone Defects in Rabbits
Source: Vet Sci. 2025 Feb 26;12(3):200. doi: 10.3390/vetsci12030200 (PMC11946808; doi:10.3390/vetsci12030200)
Supplement: Supplementary file 1 [file vetsci-12-00200-s001.zip]

Archive with 1 entries (1 files):
- vetsci-3456816-supplementary.pdf
